# Supplementary material for: Physiological and Growth Responses of Potato (Solanum Tuberosum L.) to Air Temperature and Relative Humidity under Soil Water Deficits
Source: Plants (Basel). 2022 Apr 21;11(9):1126. doi: 10.3390/plants11091126 (PMC9105088; doi:10.3390/plants11091126)
Supplement: Supplementary file 1 [file plants-11-01126-s001.zip]

Archive with 1 entries (1 files):
- plants-1667529-supplementary.pdf
